# Supplementary material for: Multiplexed Quantitation of Plasma Proteins by Targeted Mass Spectrometry for Early Diagnosis of Pancreatic Ductal Adenocarcinoma
Source: Int J Mol Sci. 2025 Sep 21;26(18):9219. doi: 10.3390/ijms26189219 (PMC12471192; doi:10.3390/ijms26189219)
Supplement: Supplementary file 1 [file ijms-26-09219-s001.zip › Supplementary Table S1.xlsx]

## Sheet: Table S1
Plasma proteins as potential early biomarkers of PDAC
Protein	Concentration in plasma, fmol/µL#		Healthy controls vs. Stage I PDAC patients					Concentration in plasma, fmol/µL#
	Healthy controls	Stage I PDAC patients	Threshold value, fmol/µL#	Adjusted p-value*	ROC AUC	Precision	Recall	Stage II PDAC patients	Stage III PDAC patients	Stage IV PDAC patients
Apolipoprotein F	291.53 [244.7-320.7]	490.66 [430.4-734.7]	421.97	0.004681	0.937799	0.9	0.818182	390.5 [335.9-732.5]	430.915 [362.8-545.8]	501.085 [401.5-744.3]
Insulin-like growth factor-binding protein 3	153.95 [148.4-174.0]	76.895 [60.8-112.3]	125.02	0.004681	0.923445	0.9	0.818182	59.795 [48.8-136.2]	114.505 [59.1-156.0]	57.1865 [44.0-88.5]
Beta-2-microglobulin	93.922 [82.2-99.8]	148.83 [127.3-175.2]	125.29	0.004681	0.91866	0.9	0.818182	129.45 [108.7-164.7]	129.955 [104.0-165.5]	156.245 [124.3-197.8]
Leucine-rich alpha-2-glycoprotein	207.79 [164.5-275.7]	442.98 [347.2-730.9]	345.63	0.004681	0.913876	0.818182	0.818182	537.23 [366.0-645.9]	509.725 [423.8-646.4]	589.035 [414.4-920.5]
Fibronectin	1096.7 [851.9-1275.2]	544.09 [470.8-638.4]	828.81	0.004681	0.904306	0.733333	1	524.98 [382.2-660.1]	522.975 [427.1-671.6]	517.4 [414.6-691.4]
Complement C1q subcomponent subunit C	217.6 [198.0-225.3]	346.35 [276.6-382.2]	263.96	0.004681	0.899522	0.9	0.818182	348.83 [289.2-431.3]	358.7 [292.5-440.6]	362.68 [278.9-423.4]
Carboxypeptidase N catalytic chain	83.899 [75.6-95.8]	127.83 [102.3-164.1]	98.346	0.004681	0.894737	0.714286	0.909091	118.72 [103.9-148.2]	118.025 [97.8-139.7]	115.945 [95.2-130.3]
Complement component C9	350.28 [321.9-445.9]	613.81 [489.2-715.0]	458.12	0.004681	0.894737	0.6875	1	647.11 [511.8-819.4]	611.02 [555.4-761.2]	737.185 [588.2-935.4]
Sex hormone-binding globulin	25.669 [17.5-41.0]	75.003 [43.0-82.5]	35.551	0.004681	0.894737	0.6875	1	67.588 [45.0-82.5]	73.7405 [53.6-87.1]	58.937 [44.8-81.0]
Lysozyme C	45.724 [39.9-58.9]	70.473 [62.0-104.0]	55.461	0.004953	0.889952	0.6875	1	68.531 [54.3-81.1]	81.7165 [59.7-100.5]	72.6005 [56.3-94.3]
Alpha-1-acid glycoprotein 1	4505.4 [3865.7-5494.1]	7303.8 [6086.6-11986.5]	5119	0.005284	0.885167	0.647059	1	8813.4 [6740.3-13743.5]	9259.1 [8094.4-12443.2]	12656.5 [8995.8-18480.2]
Alpha-1-antitrypsin	18071 [16772.0-21351.5]	23871 [22170.5-33500.5]	20310	0.00715	0.870813	0.647059	1	26762 [23899.5-31075.0]	28695.5 [25374.8-33430.5]	32790.5 [27078.5-40441.8]
Cholinesterase	53.523 [43.2-62.0]	37.244 [29.5-42.7]	47.82	0.00715	0.870813	0.647059	1	30.701 [25.1-40.7]	36.7675 [28.4-44.7]	33.5405 [22.0-43.4]
Fibrinogen alpha chain	15715 [14400.5-18832.0]	21671 [19314.0-27096.0]	19839	0.007738	0.866029	0.8	0.727273	20915 [18217.5-24057.0]	18663 [17170.5-21967.0]	18937 [16706.5-22911.0]
Vasorin	8.2042 [6.5-9.0]	11.324 [9.2-16.1]	11.279	0.009757	0.856459	1	0.636364	12.073 [9.5-14.8]	12.583 [11.0-15.1]	10.9455 [8.9-13.2]
Thyroxine-binding globulin	162.4 [146.4-181.0]	220.23 [182.2-252.9]	217.62	0.012273	0.84689	0.875	0.636364	214.68 [189.3-235.6]	214.545 [183.5-251.0]	219.61 [193.8-252.3]
Complement factor B	1523.9 [1344.5-2004.6]	2602.5 [1849.4-2997.6]	2602.5	0.013345	0.842105	1	0.545455	2305.3 [1921.8-2773.1]	2353.1 [2084.0-2577.0]	2565.25 [2074.6-3045.8]
Apolipoprotein A-IV	1364.1 [1154.3-1650.3]	696.35 [414.7-1103.2]	931.15	0.015855	0.832536	0.888889	0.727273	843.79 [572.4-1189.7]	742.365 [643.3-971.4]	780.71 [627.9-1119.2]
Complement C5	382.31 [338.1-461.0]	546.9 [448.2-595.8]	503.44	0.015855	0.832536	0.875	0.636364	540.89 [480.0-599.5]	548.775 [484.7-604.8]	552.865 [515.8-604.7]
Complement C1r subcomponent-like protein	53.314 [49.8-58.9]	66.84 [57.5-75.7]	54.662	0.016488	0.827751	0.588235	0.909091	67.769 [54.7-77.9]	71.659 [58.7-78.2]	65.389 [58.4-73.9]
Plasma protease C1 inhibitor	849.39 [790.7-881.0]	1636.4 [1003.3-1829.6]	1144.5	0.016488	0.827751	1	0.727273	1346.9 [1194.0-1891.5]	1472.5 [1316.8-1828.9]	1710.35 [1328.5-2108.0]
Fibrinogen gamma chain	11700 [10938.5-13812.5]	14727 [13575.0-19831.5]	12833	0.019785	0.818182	0.625	0.909091	15455 [12390.0-18253.5]	14531.5 [13410.5-16336.0]	14219 [12666.0-17350.0]
Haptoglobin	12483 [9031.5-16356.0]	20128 [17503.0-35691.0]	16669	0.019785	0.818182	0.642857	0.818182	19206 [14947.0-28680.0]	28607.5 [17815.2-30701.2]	23773 [18317.0-33423.8]
Apolipoprotein A-II	7363.5 [6311.4-8516.9]	2800.8 [1893.8-6127.2]	4897.4	0.021682	0.813397	1	0.727273	3782.3 [1530.2-5310.2]	3993.35 [2660.3-5998.9]	4589.1 [2909.7-6507.9]
Vitamin K-dependent protein S	428.39 [401.6-459.8]	496.67 [457.0-586.0]	474.16	0.030803	0.799043	0.727273	0.727273	488.59 [425.9-539.0]	519.425 [433.6-602.5]	541.55 [463.4-608.6]
Complement factor I	309.93 [237.2-338.6]	394.72 [331.1-427.4]	356.63	0.033638	0.794258	0.727273	0.727273	395.81 [320.6-412.4]	383.515 [350.0-448.5]	393.785 [347.6-479.7]
Carboxypeptidase N subunit 2	246.9 [198.0-267.0]	332.06 [265.5-362.3]	323.28	0.040083	0.784689	1	0.636364	282.79 [251.2-336.5]	283.42 [223.4-326.5]	277.975 [227.1-306.1]
Complement C1r subcomponent	207.57 [199.0-225.8]	243.68 [226.1-270.8]	232.24	0.040083	0.784689	0.727273	0.727273	250.85 [219.0-280.4]	261.175 [234.9-299.3]	257.98 [231.8-293.9]
Insulin-like growth factor-binding protein complex acid labile subunit	76.112 [67.1-80.3]	56.334 [40.4-61.3]	59.555	0.042272	0.779904	0.8	0.727273	43.684 [33.0-60.5]	64.521 [45.2-82.9]	53.6705 [33.5-71.8]
Neuropilin-2	46.92 [42.4-58.7]	59.986 [52.7-79.8]	50.29	0.042272	0.779904	0.647059	1	57.928 [51.6-69.5]	58.9355 [50.4-73.8]	63.4375 [50.5-83.7]
* p-values calculated using Mann-Whitney U test with Benjamini–Hochberg FDR correction. # Values are presented as median [interquartile range]. ROC AUC – area under the ROC curve.
