# Supplementary material for: Multiplexed Quantitation of Plasma Proteins by Targeted Mass Spectrometry for Early Diagnosis of Pancreatic Ductal Adenocarcinoma
Source: Int J Mol Sci. 2025 Sep 21;26(18):9219. doi: 10.3390/ijms26189219 (PMC12471192; doi:10.3390/ijms26189219)
Supplement: Supplementary file 1 [file ijms-26-09219-s001.zip › Supplementary Table S2.xlsx]

## Sheet: Лист1
Table S2: MRM transition parameters and retention times for 103 NAT/SIS peptide pairs analyzed by LC-MRM-MS.
Q1 Mass (Da)	Q3 Mass (Da)	ID	DP (volts)	CE (volts)
593.944	760.336	Adiponectin.IFYNQQNHYDGSTGK.+3y13+2.heavy	60	26.4
591.273	756.329	Adiponectin.IFYNQQNHYDGSTGK.+3y13+2.light	60	26.4
567.763	833.428	Afamin.DADPDTFFAK.+2y7.heavy	20	26.6
563.756	825.414	Afamin.DADPDTFFAK.+2y7.light	20	26.6
572.961	708.877	Alpha-1-acid glycoprotein 1.NWGLSVYADKPETTK.+3y13+2.heavy	20	25.4
570.29	704.87	Alpha-1-acid glycoprotein 1.NWGLSVYADKPETTK.+3y13+2.light	20	25.4
535.305	252.18	Alpha-1-antichymotrypsin.EIGELYLPK.+2y2.heavy	20	25
531.297	244.166	Alpha-1-antichymotrypsin.EIGELYLPK.+2y2.light	20	25
512.318	419.268	Alpha-1-antitrypsin.SVLGQLGITK.+2y8+2.heavy	20	23.9
508.311	415.261	Alpha-1-antitrypsin.SVLGQLGITK.+2y8+2.light	20	23.9
623.334	243.134	Alpha-1B-glycoprotein_VAR_018369.LETPDFQLFK.+2b2.heavy	20	29.3
619.327	243.134	Alpha-1B-glycoprotein_VAR_018369.LETPDFQLFK.+2b2.light	20	29.3
660.854	779.45	Alpha-2-antiplasmin.LGNQEPGGQTALK.+2y8.heavy	60	31.2
656.846	771.436	Alpha-2-antiplasmin.LGNQEPGGQTALK.+2y8.light	60	31.2
411.236	587.364	Alpha-2-HS-glycoprotein.FSVVYAK.+2y5.heavy	20	19
407.229	579.35	Alpha-2-HS-glycoprotein.FSVVYAK.+2y5.light	20	19
633.329	861.445	Alpha-2-macroglobulin.AIGYLNTGYQR.+2y7.heavy	20	29.8
628.325	851.437	Alpha-2-macroglobulin.AIGYLNTGYQR.+2y7.light	20	29.8
638.889	546.829	Angiotensinogen.ALQDQLVLVAAK.+2y10+2.heavy	20	16.6
634.882	542.822	Angiotensinogen.ALQDQLVLVAAK.+2y10+2.light	20	16.6
439.878	487.745	Antithrombin-III.DDLYVSDAFHK.+3y8+2.heavy	20	19
437.207	483.738	Antithrombin-III.DDLYVSDAFHK.+3y8+2.light	20	19
408.55	576.803	Apolipoprotein A-I.ATEHLSTLSEK.+3y10+2.heavy	20	17.5
405.879	572.796	Apolipoprotein A-I.ATEHLSTLSEK.+3y10+2.light	20	17.5
490.761	447.245	Apolipoprotein A-II.SPELQAEAK.+2y8+2.heavy	20	22.9
486.753	443.237	Apolipoprotein A-II.SPELQAEAK.+2y8+2.light	20	22.9
708.366	300.155	Apolipoprotein A-IV.LGEVNTYAGDLQK.+2b3.heavy	40	33.5
704.359	300.155	Apolipoprotein A-IV.LGEVNTYAGDLQK.+2b3.light	40	33.5
528.297	454.763	Apolipoprotein B-100.FPEVDVLTK.+2y8+2.heavy	20	24.7
524.29	450.755	Apolipoprotein B-100.FPEVDVLTK.+2y8+2.light	20	24.7
605.287	894.445	Apolipoprotein C-I.EWFSETFQK.+2y7.heavy	20	28.5
601.28	886.43	Apolipoprotein C-I.EWFSETFQK.+2y7.light	20	28.5
522.279	265.118	Apolipoprotein C-II.TYLPAVDEK.+2b2.heavy	40	24.4
518.271	265.118	Apolipoprotein C-II.TYLPAVDEK.+2b2.light	40	24.4
602.808	244.108	Apolipoprotein C-III.GWVTDGFSSLK.+2b2.heavy	40	28.3
598.801	244.108	Apolipoprotein C-III.GWVTDGFSSLK.+2b2.light	40	28.3
541.808	727.397	Apolipoprotein C-IV.ELLETVVNR.+2y6.heavy	40	25.3
536.803	717.389	Apolipoprotein C-IV.ELLETVVNR.+2y6.light	40	25.3
619.845	228.134	Apolipoprotein D.NILTSNNIDVK.+2b2.heavy	40	29.2
615.838	228.134	Apolipoprotein D.NILTSNNIDVK.+2b2.light	40	29.2
489.784	404.731	Apolipoprotein E.LGPLVEQGR.+2y7+2.heavy	20	22.8
484.78	399.727	Apolipoprotein E.LGPLVEQGR.+2y7+2.light	20	22.8
569.293	613.33	Apolipoprotein F.SGVQQLIQYYQDQK.+3b6.heavy	20	25.2
566.621	613.33	Apolipoprotein F.SGVQQLIQYYQDQK.+3b6.light	20	25.2
477.255	783.397	Apolipoprotein L1.VAQELEEK.+2y6.heavy	20	22.2
473.248	775.383	Apolipoprotein L1.VAQELEEK.+2y6.light	20	22.2
414.254	609.396	Apolipoprotein M.AFLLTPR.+2y5.heavy	20	19.1
409.25	599.388	Apolipoprotein M.AFLLTPR.+2y5.light	20	19.1
526.766	731.392	Apolipoprotein(a).GTYSTTVTGR.+2y7.heavy	20	24.6
521.762	721.384	Apolipoprotein(a).GTYSTTVTGR.+2y7.light	20	24.6
448.763	710.418	Attractin.SVNNVVVR.+2y6.heavy	20	20.7
443.759	700.41	Attractin.SVNNVVVR.+2y6.light	20	20.7
516.771	761.382	Beta-2-glycoprotein 1.ATVVYQGER.+2y6.heavy	40	24.1
511.767	751.373	Beta-2-glycoprotein 1.ATVVYQGER.+2y6.light	40	24.1
377.552	467.27	Beta-2-microglobulin.VNHVTLSQPK.+3y4.heavy	20	16
374.88	459.256	Beta-2-microglobulin.VNHVTLSQPK.+3y4.light	20	16
630.347	555.349	C4b-binding protein alpha chain.EDVYVVGTVLR.+2y5.heavy	20	29.6
625.343	545.341	C4b-binding protein alpha chain.EDVYVVGTVLR.+2y5.light	20	29.6
489.807	766.455	Carbonic anhydrase 1.VLDALQAIK.+2y7.heavy	40	22.8
485.8	758.441	Carbonic anhydrase 1.VLDALQAIK.+2y7.light	40	22.8
496.792	396.734	Carboxypeptidase N catalytic chain.SIPQVSPVR.+2y7+2.heavy	20	23.1
491.788	391.73	Carboxypeptidase N catalytic chain.SIPQVSPVR.+2y7+2.light	20	23.1
649.822	840.445	Carboxypeptidase N subunit 2.AGGSWDLAVQER.+2y7.heavy	60	30.6
644.818	830.437	Carboxypeptidase N subunit 2.AGGSWDLAVQER.+2y7.light	60	30.6
396.88	456.743	Ceruloplasmin.IYHSHIDAPK.+3y8+2.heavy	40	16.9
394.208	452.735	Ceruloplasmin.IYHSHIDAPK.+3y8+2.light	40	16.9
604.313	931.472	Cholinesterase.YLTLNTESTR.+2y8.heavy	20	28.4
599.309	921.464	Cholinesterase.YLTLNTESTR.+2y8.light	20	28.4
649.827	385.207	Clusterin.ELDESLQVAER.+2y3.heavy	40	30.6
644.823	375.199	Clusterin.ELDESLQVAER.+2y3.light	40	30.6
566.291	659.339	Coagulation factor X.MLEVPYVDR.+2y5.heavy	60	26.5
561.287	649.33	Coagulation factor X.MLEVPYVDR.+2y5.light	60	26.5
469.252	340.702	Coagulation factor XII.EQPPSLTR.+2y6+2.heavy	20	21.7
464.248	335.698	Coagulation factor XII.EQPPSLTR.+2y6+2.light	20	21.7
848.474	435.224	Coagulation factor XIII A chain.GTYIPVPIVSELQSGK.+2b4.heavy	20	40.4
844.467	435.224	Coagulation factor XIII A chain.GTYIPVPIVSELQSGK.+2b4.light	20	40.4
386.223	603.349	Complement C1q subcomponent subunit A.PAFSAIR.+2y5.heavy	20	17.7
381.219	593.341	Complement C1q subcomponent subunit A.PAFSAIR.+2y5.light	20	17.7
388.22	591.312	Complement C1q subcomponent subunit B.IAFSATR.+2y5.heavy	20	17.8
383.216	581.304	Complement C1q subcomponent subunit B.IAFSATR.+2y5.light	20	17.8
547.797	819.46	Complement C1q subcomponent subunit C.FQSVFTVTR.+2y7.heavy	40	25.6
542.793	809.452	Complement C1q subcomponent subunit C.FQSVFTVTR.+2y7.light	40	25.6
263.841	310.204	Complement C1r subcomponent.GLTLHLK.+3y5+2.heavy	20	10.5
261.169	306.197	Complement C1r subcomponent.GLTLHLK.+3y5+2.light	20	10.5
332.183	448.237	Complement C1r subcomponent-like protein.VVVHPDYR.+3y7+2.heavy	20	13.8
328.847	443.233	Complement C1r subcomponent-like protein.VVVHPDYR.+3y7+2.light	20	13.8
644.332	216.098	Complement C1s subcomponent.TNFDNDIALVR.+2b2.heavy	60	30.3
639.328	216.098	Complement C1s subcomponent.TNFDNDIALVR.+2b2.light	60	30.3
540.8	872.497	Complement C2.HAFILQDTK.+2y7.heavy	20	25.3
536.793	864.483	Complement C2.HAFILQDTK.+2y7.light	20	25.3
505.784	739.408	Complement C3.TGLQEVEVK.+2y6.heavy	20	23.6
501.777	731.393	Complement C3.TGLQEVEVK.+2y6.light	20	23.6
459.762	672.381	Complement C5.VFQFLEK.+2y5.heavy	20	21.3
455.755	664.366	Complement C5.VFQFLEK.+2y5.light	20	21.3
570.803	499.766	Complement component C7.AASGTQNNVLR.+2y9+2.heavy	60	26.7
565.799	494.762	Complement component C7.AASGTQNNVLR.+2y9+2.light	60	26.7
502.259	743.429	Complement component C8 alpha chain.MESLGITSR.+2y7.heavy	20	23.4
497.255	733.42	Complement component C8 alpha chain.MESLGITSR.+2y7.light	20	23.4
357.185	434.244	Complement component C8 beta chain.SDLEVAHYK.+3y7+2.heavy	20	15
354.514	430.237	Complement component C8 beta chain.SDLEVAHYK.+3y7+2.light	20	15
625.884	525.826	Complement component C9.LSPIYNLVPVK.+2y9+2.heavy	20	29.5
621.876	521.818	Complement component C9.LSPIYNLVPVK.+2y9+2.light	20	29.5
582.324	679.386	Complement factor B.EELLPAQDIK.+2y6.heavy	20	27.3
578.316	671.372	Complement factor B.EELLPAQDIK.+2y6.light	20	27.3
600.829	954.513	Complement factor I.VFSLQWGEVK.+2y8.heavy	20	28.2
596.822	946.499	Complement factor I.VFSLQWGEVK.+2y8.light	20	28.2
562.819	639.381	Complement_C4.VGDTLNLNLR.+2y5.heavy	20	26.3
557.814	629.373	Complement_C4.VGDTLNLNLR.+2y5.light	20	26.3
775.419	381.222	Complement_C4.VLSLAQEQVGGSPEK.+2y3.heavy	40	36.8
771.412	373.208	Complement_C4.VLSLAQEQVGGSPEK.+2y3.light	40	36.8
358.715	252.18	C-reactive protein.AFVFPK.+2y2.heavy	20	16.4
354.708	244.166	C-reactive protein.AFVFPK.+2y2.light	20	16.4
663.343	829.378	Extracellular matrix protein 1.NVALVSGDTENAK.+2y8.heavy	20	31.3
659.336	821.364	Extracellular matrix protein 1.NVALVSGDTENAK.+2y8.light	20	31.3
557.845	228.134	Fibrinogen alpha chain.VQHIQLLQK.+2b2.heavy	20	26.1
553.838	228.134	Fibrinogen alpha chain.VQHIQLLQK.+2b2.light	20	26.1
713.035	764.376	Fibrinogen beta chain.HQLYIDETVNSNIPTNLR.+3b13+2.heavy	20	32.1
709.699	764.376	Fibrinogen beta chain.HQLYIDETVNSNIPTNLR.+3b13+2.light	20	32.1
501.256	605.327	Fibrinogen gamma chain.YEASILTHDSSIR.+3y11+2.heavy	20	21.9
497.919	600.323	Fibrinogen gamma chain.YEASILTHDSSIR.+3y11+2.light	20	21.9
625.302	744.391	Fibronectin.HTSVQTTSSGSGPFTDVR.+3y6.heavy	40	27.9
621.966	734.383	Fibronectin.HTSVQTTSSGSGPFTDVR.+3y6.light	40	27.9
594.782	867.423	Fibulin-1.TGYYFDGISR.+2y7.heavy	20	27.9
589.777	857.415	Fibulin-1.TGYYFDGISR.+2y7.light	20	27.9
664.358	200.103	Gelsolin.AGALNSNDAFVLK.+2b3.heavy	40	31.4
660.351	200.103	Gelsolin.AGALNSNDAFVLK.+2b3.light	40	31.4
649.876	500.302	Haptoglobin.DIAPTLTLYVGK.+2y9+2.heavy	20	30.6
645.869	496.295	Haptoglobin.DIAPTLTLYVGK.+2y9+2.light	20	30.6
513.919	498.291	Hemoglobin subunit alpha.VGAHAGEYGAEALER.+3y4.heavy	20	22.5
510.583	488.283	Hemoglobin subunit alpha.VGAHAGEYGAEALER.+3y4.light	20	22.5
615.811	485.255	Hemopexin.NFPSPVDAAFR.+2y9+2.heavy	40	28.9
610.807	480.251	Hemopexin.NFPSPVDAAFR.+2y9+2.light	40	28.9
519.794	824.45	Heparin cofactor 2.TLEAQLTPR.+2y7.heavy	20	24.2
514.79	814.442	Heparin cofactor 2.TLEAQLTPR.+2y7.light	20	24.2
497.787	796.429	Hyaluronan-binding protein 2.VVLGDQDLK.+2y7.heavy	20	23.2
493.779	788.415	Hyaluronan-binding protein 2.VVLGDQDLK.+2y7.light	20	23.2
597.834	854.486	Ig gamma-1 chain C region.GPSVFPLAPSSK.+2y8.heavy	20	28.1
593.827	846.472	Ig gamma-1 chain C region.GPSVFPLAPSSK.+2y8.light	20	28.1
393.231	291.186	Ig mu chain C region.GFPSVLR.+2y5+2.heavy	20	18
388.227	286.182	Ig mu chain C region.GFPSVLR.+2y5+2.light	20	18
455.773	625.37	Ig mu heavy chain disease protein and Ig mu chain C.VSVFVPPR.+2y5.heavy	20	21.1
450.769	615.361	Ig mu heavy chain disease protein and Ig mu chain C.VSVFVPPR.+2y5.light	20	21.1
609.321	774.924	Immunoglobulin kappa variable 4-1.NYLAWYQQKPGQPPK.+3y13+2.heavy	20	27.1
606.649	770.917	Immunoglobulin kappa variable 4-1.NYLAWYQQKPGQPPK.+3y13+2.light	20	27.1
478.284	695.407	Insulin-like growth factor-binding protein 3.FLNVLSPR.+2y6.heavy	20	22.2
473.279	685.399	Insulin-like growth factor-binding protein 3.FLNVLSPR.+2y6.light	20	22.2
731.947	810.496	Insulin-like growth factor-binding protein complex acid labile subunit.NLIAAVAPGAFLGLK.+2y8.heavy	40	34.7
727.94	802.482	Insulin-like growth factor-binding protein complex acid labile subunit.NLIAAVAPGAFLGLK.+2y8.light	40	34.7
419.25	566.339	Inter-alpha-trypsin inhibitor heavy chain H2.SLAPTAAAK.+2y6.heavy	20	19.3
415.243	558.325	Inter-alpha-trypsin inhibitor heavy chain H2.SLAPTAAAK.+2y6.light	20	19.3
607.991	695.444	Inter-alpha-trypsin inhibitor heavy chain H4.SPEQQETVLDGNLIIR.+3y6.heavy	20	27
604.655	685.436	Inter-alpha-trypsin inhibitor heavy chain H4.SPEQQETVLDGNLIIR.+3y6.light	20	27
716.37	640.333	Kininogen-1.DIPTNSPELEETLTHTITK.+3y17+3.heavy	20	32.3
713.699	637.662	Kininogen-1.DIPTNSPELEETLTHTITK.+3y17+3.light	20	32.3
595.344	735.402	Leucine-rich alpha-2-glycoprotein.DLLLPQPDLR.+2y6.heavy	20	27.9
590.34	725.394	Leucine-rich alpha-2-glycoprotein.DLLLPQPDLR.+2y6.light	20	27.9
501.765	560.317	L-selectin.AEIEYLEK.+2y4.heavy	40	23.4
497.758	552.303	L-selectin.AEIEYLEK.+2y4.light	40	23.4
435.901	553.29	Lumican.SLEDLQLTHNK.+3y9+2.heavy	20	18.8
433.23	549.283	Lumican.SLEDLQLTHNK.+3y9+2.light	20	18.8
399.718	541.312	Lysozyme C.AWVAWR.+2y4.heavy	20	18.3
394.714	531.304	Lysozyme C.AWVAWR.+2y4.light	20	18.3
348.226	511.323	Neuropilin-2.ALQVVR.+2y4.heavy	20	15.8
343.221	501.314	Neuropilin-2.ALQVVR.+2y4.light	20	15.8
495.286	498.327	Phosphatidylinositol-glycan-specific phospholipase D.FGSSLITVR.+2y4.heavy	40	23
490.282	488.319	Phosphatidylinositol-glycan-specific phospholipase D.FGSSLITVR.+2y4.light	40	23
669.332	519.758	Phospholipid transfer protein.AVEPQLQEEER.+2y8+2.heavy	40	31.6
664.328	514.754	Phospholipid transfer protein.AVEPQLQEEER.+2y8+2.light	40	31.6
696.35	1150.55	Pigment epithelium-derived factor.LQSLFDSPDFSK.+2y10.heavy	20	32.9
692.343	1142.54	Pigment epithelium-derived factor.LQSLFDSPDFSK.+2y10.light	20	32.9
598.357	920.58	Plasma protease C1 inhibitor.FQPTLLTLPR.+2y8.heavy	40	28.1
593.353	910.572	Plasma protease C1 inhibitor.FQPTLLTLPR.+2y8.light	40	28.1
574.824	707.418	Plasminogen.EAQLPVIENK.+2y6.heavy	40	27
570.817	699.404	Plasminogen.EAQLPVIENK.+2y6.light	40	27
556.326	782.486	Pregnancy zone protein.ISEITNIVSK.+2y7.heavy	20	26.1
552.319	774.472	Pregnancy zone protein.ISEITNIVSK.+2y7.light	20	26.1
602.808	720.355	Prothrombin.ELLESYIDGR.+2y6.heavy	60	28.3
597.804	710.347	Prothrombin.ELLESYIDGR.+2y6.light	60	28.3
603.823	857.497	Retinol-binding protein 4.YWGVASFLQK.+2y8.heavy	20	28.4
599.816	849.483	Retinol-binding protein 4.YWGVASFLQK.+2y8.light	20	28.4
493.755	743.418	Serotransferrin.DGAGDVAFVK.+2y7.heavy	60	23
489.748	735.404	Serotransferrin.DGAGDVAFVK.+2y7.light	60	23
579.318	226.164	Serum albumin.LVNEVTEFAK.+2y2.heavy	40	27.2
575.311	218.15	Serum albumin.LVNEVTEFAK.+2y2.light	40	27.2
502.742	414.207	Serum amyloid A-1 and A-2 proteins.EANYIGSDK.+2y4.heavy	20	23.4
498.735	406.193	Serum amyloid A-1 and A-2 proteins.EANYIGSDK.+2y4.light	20	23.4
701.359	595.282	Serum amyloid P-component.IVLGQEQDSYGGK.+2y11+2.heavy	40	33.2
697.352	591.275	Serum amyloid P-component.IVLGQEQDSYGGK.+2y11+2.light	40	33.2
947.466	878.497	Serum paraoxonase_arylesterase 1.IFFYDSENPPASEVLR.+2y8.heavy	20	45.2
942.462	868.489	Serum paraoxonase_arylesterase 1.IFFYDSENPPASEVLR.+2y8.light	20	45.2
461.729	734.371	Sex hormone-binding globulin.TSSSFEVR.+2y6.heavy	20	21.4
456.725	724.362	Sex hormone-binding globulin.TSSSFEVR.+2y6.light	20	21.4
777.37	481.25	Tetranectin.NWETEITAQPDGGK.+2y5.heavy	20	36.9
773.363	473.235	Tetranectin.NWETEITAQPDGGK.+2y5.light	20	36.9
292.179	352.713	Thyroxine-binding globulin.AVLHIGEK.+3y6+2.heavy	20	11.9
289.508	348.706	Thyroxine-binding globulin.AVLHIGEK.+3y6+2.light	20	11.9
459.594	616.861	Transthyretin.GSPAINVAVHVFR.+3y11+2.heavy	20	19.9
456.258	611.856	Transthyretin.GSPAINVAVHVFR.+3y11+2.light	20	19.9
580.819	756.424	Vasorin.YLQGSSVQLR.+2y7.heavy	20	27.2
575.814	746.416	Vasorin.YLQGSSVQLR.+2y7.light	20	27.2
404.257	595.354	Vitamin D-binding protein.VLEPTLK.+2y5.heavy	20	18.6
400.25	587.34	Vitamin D-binding protein.VLEPTLK.+2y5.light	20	18.6
483.757	704.375	Vitamin K-dependent protein S.VYFAGFPR.+2y6.heavy	40	22.5
478.753	694.367	Vitamin K-dependent protein S.VYFAGFPR.+2y6.light	40	22.5
716.835	657.323	Vitronectin.FEDGVLDPDYPR.+2y5.heavy	20	33.9
711.83	647.315	Vitronectin.FEDGVLDPDYPR.+2y5.light	20	33.9
895.982	1095.59	Zinc-alpha-2-glycoprotein.EIPAWVPFDPAAQITK.+2y10.heavy	20	42.7
891.975	1087.58	Zinc-alpha-2-glycoprotein.EIPAWVPFDPAAQITK.+2y10.light	20	42.7
